# Supplementary material for: Association of lipid-lowering drugs with osteoarthritis outcomes from a drug-target Mendelian randomization study
Source: PLoS One. 2024 Feb 28;19(2):e0293960. doi: 10.1371/journal.pone.0293960 (PMC10901306; doi:10.1371/journal.pone.0293960)
Supplement: S1 Data — (XLSX) [file pone.0293960.s002.xlsx]

## Sheet: Supplementary Table 1
Supplementary Table 1. Information of genetic instrumental variants associated with LDL cholesterol located within 100 kb windows from gene HMGCR, PCSK9 , NPC1L1, APOB, CETP or LDLR
SNP	Chromosome	Base pair	Effect allele	Other allele	Effect allele frequency	beta	se	p value	F-statistic
HMGCR
rs12916	5	74656539	C	T	0.4314	0.0733	0.0038	7.79112e-78	372.079
rs3804231	5	74696779	A	G	0.1319	0.0642	0.0053	1.88408e-29	146.728
rs10515198	5	74641560	A	G	0.1029	0.0599	0.0061	5.98963e-22	96.4248
rs10066707	5	74560579	A	G	0.4169	0.0497	0.0054	2.97303e-19	84.7072
rs12659791	5	74757758	C	T	0.1557	0.0433	0.005	1.422e-18	74.9947
rs72633962	5	74569028	C	T	0.1412	0.06	0.0072	3.32736e-15	69.4436
rs3857388	5	74620377	C	T	0.128	0.0421	0.0059	2.2009e-11	50.9161
PCSK9
rs11591147	1	55505647	T	G	0.01715	-0.497	0.018	8.57038e-143	762.365
rs11206510	1	55496039	C	T	0.1544	-0.0831	0.005	2.38013e-53	276.221
rs2479409	1	55504650	A	G	0.6675	-0.0642	0.0041	2.51478e-50	245.187
rs585131	1	55524116	T	C	0.8153	0.0637	0.005	2.69898e-35	162.306
rs11206514	1	55516004	A	C	0.6108	0.0507	0.0041	9.94947e-33	152.913
rs572512	1	55517344	T	C	0.3456	0.0478	0.0047	5.30884e-26	103.432
rs2479394	1	55486064	A	G	0.715	-0.0386	0.0041	1.58416e-19	88.6343
rs12067569	1	55528629	A	G	0.0343	0.0885	0.01	1.96607e-17	78.3216
rs10493176	1	55538552	G	T	0.1148	-0.0776	0.0102	2.53513e-14	57.8786
rs4927193	1	55509872	C	T	0.1306	-0.0352	0.0056	4.26874e-11	39.5097
rs11583974	1	55551718	A	G	0.03034	0.0646	0.0117	3.95103e-09	30.4851
rs2495495	1	55496556	C	T	0.8654	-0.0342	0.0059	3.51998e-08	33.6003
NPC1L1
rs2073547	7	44582331	G	A	0.1939	0.0485	0.0049	1.92309e-21	97.9685
rs217386	7	44600695	A	G	0.4077	-0.0363	0.0038	1.20393e-19	91.2517
rs7791240	7	44602589	C	T	0.09103	0.0425	0.0065	1.83802e-10	42.751
APOB
rs492399	2	21015763	A	G	0.96438	-0.0629	0.0102	1.22501e-09	38.0273
rs4643493	2	21137425	T	C	0.1953	-0.0565	0.0048	5.5386e-30	138.551
rs11679386	2	20985414	C	T	0.128	0.0452	0.0061	4.7457e-14	54.905
rs11096689	2	21140540	T	C	0.7678	-0.0783	0.0041	1.24997e-75	364.713
rs6729410	2	21099871	G	A	0.3549	-0.0389	0.004	8.80238e-22	94.5745
rs6711016	2	21123352	A	C	0.2454	-0.0551	0.0043	1.10103e-35	164.196
rs12710745	2	21112689	G	A	0.3958	-0.0429	0.0038	2.00401e-28	127.451
rs13027175	2	20932743	T	G	0.0409	-0.0685	0.0113	1.739e-10	36.7468
rs3903032	2	21119850	T	A	0.1055	0.0607	0.0061	1.98107e-20	99.0177
CETP
rs12920974	16	56993025	T	G	0.3153	0.0324	0.0056	2.96203e-08	33.4741
rs118146573	16	57000938	A	G	0.1332	0.0533	0.0079	1.01899e-10	45.5193
rs9929488	16	56998572	C	G	0.3034	0.0373	0.0049	8.1508e-13	57.9456
rs289714	16	57007451	A	G	0.7942	-0.0358	0.0054	2.85397e-10	43.9515
rs1864163	16	56997233	A	G	0.2678	0.0437	0.0045	7.96893e-21	94.3046
rs12448528	16	56985555	G	A	0.7731	-0.037	0.0052	1.05706e-12	50.6281
rs247616	16	56989590	T	C	0.2929	-0.0547	0.0041	2.56626e-37	177.993
rs9989419	16	56985139	G	A	0.595	-0.0277	0.0039	2.49402e-12	50.4458
LDLR
rs12983316	19	11114352	G	A	0.1689	0.0514	0.0052	7.44389e-22	97.7045
rs73015030	19	11207516	A	G	0.02507	-0.1517	0.0148	2.61577e-22	105.061
rs1529711	19	11023434	T	C	0.1609	0.0323	0.0051	2.524e-10	40.1106
rs6511720	19	11202306	T	G	0.09763	-0.2209	0.0061	1e-200	1311.37
rs11669133	19	11092139	A	G	0.04222	0.0501	0.0098	4.797e-08	26.1347
rs12052058	19	11159525	T	G	0.248	-0.075	0.0043	9.66496e-62	304.215
rs688	19	11227602	T	C	0.4472	0.054	0.0037	1.01088e-43	213
rs3786721	19	11146499	C	T	0.5383	-0.0468	0.0038	2.89001e-31	151.677
rs1799898	19	11227554	T	C	0.1504	-0.0333	0.0054	1.962e-09	38.0273

## Sheet: Supplementary Table 2
Supplementary Table 2. IVW-MR association between LDL cholesterol mediated by gene HMGCR, PCSK9, NPC1L1, APOB, CETP or LDLR and coronary heart disease.
Exposure	OR	95%CI	p value
HMGCR	1.44428	1.24~1.68	2.17884e-06
PCSK9	1.66565	1.44~1.92	3.54397e-12
NPC1L1	1.65529	1.2~2.28	0.00207443
APOB	1.01	1.01~1.37	0.038478
CETP	1.49	1.23~1.81	5.06745e-05
LDLR	1.97	1.77~2.2	1.40852e-26

## Sheet: Supplementary Table 3
Supplementary Table 3. IVW-MR association between LDL cholesterol mediated by gene HMGCR, PCSK9, NPC1L1, APOB, CETP or LDLR and OA outcomes.
Drug target	Outcome	Method	Number of SNPs	beta	se	p value	p value for Cochran Q test	p value for MR-Egger intercept	p value for MR-PRESSO Global test
HMGCR	Osteoarthritis of the hip or knee	Inverse variance weighted	7	-0.144977	0.065002	0.0257242	0.918627	0.60135	0.927
HMGCR	Hip Osteoarthritis	Inverse variance weighted	7	0.0273799	0.0994511	0.783078	0.994976	0.836077	0.996
HMGCR	Knee osteoarthritis	Inverse variance weighted	7	-0.292917	0.0792222	0.000217807	0.989607	0.662491	0.992
PCSK9	Osteoarthritis of the hip or knee	Inverse variance weighted	12	-0.0890549	0.0392979	0.0234423	0.65578	0.540513	0.651
PCSK9	Hip Osteoarthritis	Inverse variance weighted	12	-0.080353	0.0600606	0.180941	0.483363	0.915398	0.546
PCSK9	Knee osteoarthritis	Inverse variance weighted	12	-0.10379	0.0478945	0.0302303	0.482287	0.400701	0.433
NPC1L1	Osteoarthritis of the hip or knee	Inverse variance weighted	3	0.378255	0.131772	0.00409791	0.405148	0.785127	NA
NPC1L1	Hip Osteoarthritis	Inverse variance weighted	3	0.323098	0.239327	0.177006	0.247984	0.883632	NA
NPC1L1	Knee osteoarthritis	Inverse variance weighted	3	0.307408	0.161182	0.0564927	0.808374	0.734732	NA
APOB	Osteoarthritis of the hip or knee	Inverse variance weighted	9	-0.0726142	0.0672162	0.280005	0.277199	0.950654	0.315
APOB	Hip Osteoarthritis	Inverse variance weighted	9	0.0133958	0.0930143	0.885486	0.871376	0.848939	0.881
APOB	Knee osteoarthritis	Inverse variance weighted	9	-0.140668	0.0739559	0.0571643	0.544747	0.76208	0.569
CETP	Osteoarthritis of the hip or knee	Inverse variance weighted	8	-0.00153329	0.108949	0.988771	0.0512199	0.337258	0.092
CETP	Hip Osteoarthritis	Inverse variance weighted	8	0.0439837	0.11834	0.710138	0.511006	0.367154	0.583
CETP	Knee osteoarthritis	Inverse variance weighted	8	-0.0242488	0.112371	0.82915	0.191803	0.390576	0.229
LDLR	Osteoarthritis of the hip or knee	Inverse variance weighted	9	-0.125087	0.057643	0.0300043	0.0340785	0.0295985	0.12
LDLR	Hip Osteoarthritis	Inverse variance weighted	9	-0.142704	0.0614598	0.0202379	0.817829	0.376509	0.869
LDLR	Knee osteoarthritis	Inverse variance weighted	9	-0.107595	0.0645944	0.0957729	0.0822038	0.0385931	0.174
